# Supplementary material for: State modulation in spatial networks with three interneuron subtypes
Source: Sci Adv. 2025 Jun 25;11(26):eads9134. doi: 10.1126/sciadv.ads9134 (PMC13108820; doi:10.1126/sciadv.ads9134)
Supplement: Supplementary file 2 — Movies S1 to S3 [file sciadv.ads9134_movies_s1_to_s3.zip]

Archive with 3 entries (3 files):
- ads9134_movie_s3.mp4
- ads9134_movie_s1.mp4
- ads9134_movie_s2.mp4
